# Supplementary material for: One-year results of a clinical trial of olipudase alfa enzyme replacement therapy in pediatric patients with acid sphingomyelinase deficiency
Source: Genet Med. 2021 Apr 19;23(8):1543–50. doi: 10.1038/s41436-021-01156-3 (PMC8354848; doi:10.1038/s41436-021-01156-3)
Supplement: Supplementary file 1 — Supp_TableA [file 41436_2021_1156_MOESM1_ESM.xlsx]

## Sheet: Sheet1
Table A.
		Adolescent			Child		Infant/Early Child		Overall
		(N = 4)			(N = 9)		(N = 7)		(N = 20)
	No. patients (%) No. events
Any treatment-emergent adverse event			4 (100)	63	9 (100)	457	7 (100)	278	20 (100)	798
Mild			4 (100)	50	9 (100)	414	7 (100)	241	20 (100)	705
Moderate			3 (75)	12	8 (88.9)	41	5 (71.4)	36	16 (80.0)	89
Severe			1 (25)	1	1 (11.1)	2	1 (14.3)	1	3 (15.0)	4
Related to treatment			2 (50)	5	6 (66.7)	94	5 (71.4)	37	13 (56)	136
Serious adverse event			0	0	1 (11.1)	4	4 (57.1)	8	5 (25.0)	12
Related to treatment			0	0	0	0	3 (42.9)	5	3 (15.0)	5
Adverse event leading to:
Withdrawal			0	0	0	0	0	0	0	0
Infusion interrupted/completed			0	0	1 (11.1)	22	2 (28.6)	3	3 (15.0)	25
Infusion interrupted/not completed			0	0	0	0	2 (28.6)	3	2 (10.0)	3
Dose reduction			0	0	4 (44.4)	10	3 (42.9)	10	7 (35.0)	20
Dose-limiting Toxicity*			0	0	2 (22.2)	2	4 (57.1)	8	6 (30)	10
Infusion-associated reactions±			0	0	6 (66.7)	68	5 (71.4)	34	11 (55.0)	102
Urticaria			0	0	2 (22.2)	20	2 (28.6)	4	4 (20.0)	24
Pyrexia			0	0	4 (44.4)	11	3 (42.9)	12	7 (35.0)	23
Vomiting			0	0	3 (33.3)	10	3 (42.9)	6	6 (30.0)	16
Headache			0	0	3 (33.3)	6	1 (14.3)	1	4 (20.0)	7
Abdominal pain			0	0	2 (22.2)	5	0	0	2 (10.0)	5
Nausea			0	0	3 (33.3)	3	1 (14.3)	1	4 (20.0)	4
Rash			0	0	1 (11.1)	2	2 (28.6)	2	3 (15.0)	4
C-reactive protein increased			0	0	2 (22.2)	2	2 (28.6)	2	4 (20.0)	4
Serum ferritin increased			0	0	2 (22.2)	2	1 (14.3)	1	3 (15.0)	3
Erythema			0	0	1 (11.1)	2	0	0	1 (5.0)	2
Anaphylactic reaction			0	0	0	0	1(14.3)	1	1 (5.0)	1
Dizziness			0	0	1 (11.1)	1	0	0	1 (5.0)	1
Post-tussive vomiting			0	0	0	0	1 (14.3)	1	1 (5.0)	1
Fixed eruption			0	0	1 (11.1)	1	0	0	1 (5.0)	1
Rash papular			0	0	0	0	1 (14.3)	1	1 (5.0)	1
Infusion site urticaria			0	0	0	0	1 (14.3)	1	1 (5.0)	1
Localized oedema			0	0	1 (11.1)	1	0	0	1 (5.0)	1
Inc. Blood alkaline phosphatase			0	0	1 (11.1)	1	0	0	1 (5.0)	1
Inc. Blood bilirubin			0	0	0	0	1 (14.3)	1	1 (5.0)	1
Dec. Blood iron			0	0	1 (11.1)	1	0	0	1 (5.0)	1
		Adolescent			Child		Infant/Early Child		Overall
		(N = 4)			(N = 9)		(N = 7)		(N = 20)
	No. patients (%) No. events
Treatment emergent adverse events in ≥ 2 patients
Pyrexia			1 (25.0)	3	7 (77.8)	24	7 (100)	29	15 (75.0)	56
Cough			2 (50.0)	3	7 (77.8)	15	5 (71.4)	13	14 (70.0)	31
Vomiting			2 (50.0)	3	6 (66.7)	21	4 (57.1)	14	12 (60.0)	38
Nasopharyngitis			2 (50.0)	4	5 (55.6)	13	4 (57.1)	11	11 (55.0)	28
Diarrhea			2 (50.0)	5	5 (55.6)	10	4 (57.1)	7	11 (55.0)	22
Upper respiratory tract infection			0	0	3 (33.3)	4	5 (71.4)	13	8 (40.0)	17
Nausea			1 (25.0)	1	6 (66.7)	9	1 (14.3)	1	8 (40.0)	11
Headache			2 (50)	12	5 (55.6)	21	1 (14.3)	1	8 (40.0)	38
Gastroenteritis			0	0	4 (44.4)	4	4 (57.1)	5	8 (40.0)	9
Rhinitis			2 (50.0)	3	2 (22.2)	6	3 (42.9)	4	7 (35.0)	13
Contusion			0	0	3 (33.3)	55	3 (42.9)	33	6 (30.0)	88
Abdominal pain			0	0	5 (55.6)	19	1 (14.3)	1	6 (30.0)	20
Nasal congestion			0	0	3 (33.3)	5	3 (42.9)	13	6 (30.0)	18
Rash			0	0	3 (33.3)	13	3 (42.9)	4	6 (30.0)	17
Fall			0	0	4 (44.4)	9	2 (28.6)	2	6 (30.0)	11
Oropharyngeal pain			1 (25.0)	1	3 (33.3)	5	2 (28.6)	4	6 (30.0)	10
Abdominal pain upper			1 (25.0)	2	4 (44.4)	10	0	0	5 (25.0)	12
Ear pain			1 (25.0)	1	1 (11.1)	1	3 (42.9)	4	5 (25.0)	6
Scratch			0	0	2 (22.2)	36	2 (28.6)	8	4 (20.0)	44
Urticaria			0	0	2 (22.2)	20	2 (28.6)	4	4 (20.0)	24
Epistaxis			0	0	3 (33.3)	6	1 (14.3)	11	4 (20.0)	17
Rhinorrhea			1 (25.0)	1	1 (11.1)	1	2 (28.6)	9	4 (20.0)	11
Pain in extremity			0	0	3 (33.3)	7	1 (14.3)	2	4 (20.0)	9
Dermatitis contact			0	0	3 (33.3)	5	1 (14.3)	1	4 (20.0)	6
Pruritus			1 (25.0)	1	3 (33.3)	5	0	0	4 (20.0)	6
Macule			0	0	2 (22.2)	3	2 (28.6)	2	4 (20.0)	5
C-reactive protein increased			0	0	2 (22.2)	2	2 (28.6)	2	4 (20)	4
Skin exfoliation			0	0	3 (33.3)	6	0	0	3 (15.0)	6
Skin abrasion			0	0	3 (33.3)	6	0	0	3 (15.0)	6
Papule			0	0	3 (33.3)	10	0	0	3 (15.0)	10
Serum ferritin increased			0	0	2 (22.2)	2	1 (14.3)	1	3 (15.0)	3
		Adolescent			Child		Infant/Early Child		Overall
		(N = 4)			(N = 9)		(N = 7)		(N = 20)
	No. patients (%) No. events
Eczema			0	0	2 (22.2)	2	1 (14.3)	1	3 (15.0)	3
Arthralgia			0	0	1 (11.1)	1	2 (28.6)	2	3 (15.0)	3
Blood bilirubin increased			0	0	2 (22.2)	2	1 (14.3)	1	3 (15.0)	3
Arthropod bite			0	0	1 (11.1)	1	2 (28.6)	2	3 (15.0)	3
Dizziness			1 (25.0)	1	2 (22.2)	2	0	0	3 (15.0)	3
Conjunctivitis			0	0	2 (22.2)	2	1 (14.3)	1	3 (15.0)	3
Pharyngitis			0	0	1 (11.1)	1	2 (28.6)	2	3 (15.0)	3
Inc. Blood alkaline phosphatase			0	0	1 (11.1)	1	2 (28.6)	3	3 (15.0)	4
Blood iron decreased			1 (25.0)	7	1 (11.1)	1	0	0	2 (10.0)	8
Inc. Alanine aminotransferase			0	0	0	0	2 (28.6)	4	2 (10.0)	4
Head injury			0	0	1 (11.1)	2	1 (14.3)	2	2 (10.0)	4
Sunburn			0	0	1 (11.1)	3	1 (14.3)	1	2 (10.0)	4
Ear infection			0	0	1 (11.1)	1	1 (14.3)	3	2 (10.0)	4
Erythema			0	0	2 (22.2)	3	0	0	2 (10.0)	3
Sinusitis			0	0	1 (11.1)	1	1 (14.3)	2	2 (10.0)	3
Feces soft			0	0	1 (11.1)	1	1 (14.3)	1	2 (10.0)	2
Non-cardiac chest pain			0	0	2 (22.2)	2	0	0	2 (10.0)	2
Prolonged activated partial thromboplastin time			0	0	1 (11.1)	1	1 (14.3)	1	2 (10.0)	2
Inc. Aspartate aminotransferase			0	0	0	0	2 (28.6)	2	2 (10.0)	2
Limb injury			0	0	2 (22.2)	2	0	0	2 (10.0)	2
Decreased appetite			0	0	2 (22.2)	2	0	0	2 (10.0)	2
Tonsillar hypertrophy			0	0	0	0	2 (28.6)	2	2 (10.0)	2
*Any increase in AST, ALT, total bilirubin or alkaline phosphatase (AP) >3x baseline and > the upper limit of normal (ULN) OR any increase in total bilirubin or AP >1.5x baseline, with AST or ALT >2x ULN OR Any increase in ALT or AST >3x the ULN combined with an increase in ALT or AST >2x baseline, with symptoms of fatigue, nausea, vomiting, fever, rash, or eosinophilia
± Protocol-defined infusion-associated reactions identified by the investigator
Dec. = decreased; Inc. = increased
